# Supplementary material for: Whole Genome Sequence Analysis of Listeria monocytogenes Isolates Obtained from the Beef Production Chain in Gauteng Province, South Africa
Source: Microorganisms. 2024 May 16;12(5):1003. doi: 10.3390/microorganisms12051003 (PMC11123765; doi:10.3390/microorganisms12051003)
Supplement: Supplementary file 1 [file microorganisms-12-01003-s001.zip]

Archive with 1 entries (1 files):
- microorganisms-2959946-supplementary.xlsx
